# Supplementary material for: Biologically-Inspired Water-Swelling-Driven Fabrication of Centimeter-Level Metallic Nanogaps
Source: Micromachines (Basel). 2021 Jun 23;12(7):735. doi: 10.3390/mi12070735 (PMC8305456; doi:10.3390/mi12070735)
Supplement: Supplementary file 1 [file micromachines-12-00735-s001.zip]

Archive with 2 entries (2 files):
- Supplementary Video S1.mp4
- Supporting information   micromachines-1162316.pdf
